# Supplementary material for: Grassland Degradation Has Stronger Effects on Soil Fungal Community Than Bacterial Community across the Semi-Arid Region of Northern China
Source: Plants (Basel). 2022 Dec 13;11(24):3488. doi: 10.3390/plants11243488 (PMC9782112; doi:10.3390/plants11243488)
Supplement: Supplementary file 1 [file plants-11-03488-s001.zip]

Archive with 1 entries (1 files):
- plants-2033480-supplementary.pdf
